# Supplementary material for: Clinical and molecular surveillance of drug resistant vivax malaria in Myanmar (2009–2016)
Source: Malar J. 2017 Mar 16;16:117. doi: 10.1186/s12936-017-1770-7 (PMC5353783; doi:10.1186/s12936-017-1770-7)
Supplement: Supplementary file 1 — Additional file 1. Genotypes based on the co-prevalence of the drug resistance vivax makers. [file 12936_2017_1770_MOESM1_ESM.xlsx]

## Sheet: Sheet1
Type	pvcto-O	pvdhps				pvdhfr				pvmdr1			Frequency
	AAG insert	A383G	S382A	K512M	A553G	F57L/I	S58R	T61M	S117T/N	T958M	Y976F	F1076L
Genotype 1	Mutant	A	S	K	A	F	R	T	N	M	Y	F	1
Genotype 2	Mutant	A	S	K	A	F	R	T	N	M	Y	L	3
Genotype 3	Mutant	A	S	K	A	F	S	T	N	M	Y	L	2
Genotype 4	Mutant	A	S	K	A	F	S	T	S	M	Y	L	2
Genotype 5	Mutant	A	S	K	A	I	R	M	T	M	Y	F	2
Genotype 6	Mutant	A	S	K	A	I	R	M	T	M	Y	L	2
Genotype 7	Mutant	A	S	K	A	L	R	M	T	M	Y	L	1
Genotype 8	Mutant	G	A	K	G	F	R	T	N	M	F	L	1
Genotype 9	Mutant	G	A	K	G	F	R	T	N	M	Y	F	3
Genotype 10	Mutant	G	A	K	G	F	R	T	N	M	Y	L	1
Genotype 11	Mutant	G	A	K	G	I	R	M	T	M	F	L	3
Genotype 12	Mutant	G	A	K	G	I	R	M	T	M	Y	F	11
Genotype 13	Mutant	G	A	K	G	I	R	M	T	M	Y	L	2
Genotype 14	Mutant	G	A	K	G	L	R	M	T	M	Y	F	1
Genotype 15	Mutant	G	A	M	G	I	R	M	T	M	F	L	8
Genotype 16	Mutant	G	A	M	G	I	R	M	T	M	Y	F	3
Genotype 17	Mutant	G	A	M	G	I	R	M	T	M	Y	L	6
Genotype 18	Mutant	G	C	E	G	I	R	M	T	M	Y	L	1
Genotype 19	Mutant	G	S	K	A	F	R	T	N	M	Y	F	3
Genotype 20	Mutant	G	S	K	A	F	R	T	N	M	Y	L	1
Genotype 21	Mutant	G	S	K	A	I	R	M	T	M	F	L	1
Genotype 22	Mutant	G	S	K	A	I	R	M	T	M	Y	F	6
Genotype 23	Mutant	G	S	K	A	I	R	M	T	M	Y	L	3
Genotype 24	Mutant	G	S	K	A	L	R	M	T	M	Y	F	3
Genotype 25	Mutant	G	S	K	A	L	R	M	T	M	Y	L	1
Genotype 26	Mutant	G	S	K	A	L	S	T	S	M	Y	L	1
Genotype 27	Mutant	G	S	K	G	F	R	M	T	M	Y	F	1
Genotype 28	Mutant	G	S	K	G	F	R	T	N	M	F	L	1
Genotype 29	Mutant	G	S	K	G	F	R	T	N	M	Y	F	5
Genotype 30	Mutant	G	S	K	G	F	R	T	N	M	Y	L	3
Genotype 31	Mutant	G	S	K	G	F	S	T	N	M	Y	L	1
Genotype 32	Mutant	G	S	K	G	I	R	M	T	M	F	L	6
Genotype 33	Mutant	G	S	K	G	I	R	M	T	M	Y	F	19
Genotype 34	Mutant	G	S	K	G	I	R	M	T	M	Y	L	13
Genotype 35	Mutant	G	S	K	G	L	R	M	T	M	F	L	1
Genotype 36	Mutant	G	S	K	G	L	R	M	T	M	Y	F	3
Genotype 37	Mutant	G	S	K	G	L	R	M	T	M	Y	L	2
Genotype 38	Mutant	G	S	K	G	L	R	T	S	M	Y	F	2
Genotype 39	Mutant	G	S	M	G	I	R	M	T	M	Y	F	3
Genotype 40	Mutant	G	S	M	G	I	R	M	T	M	Y	L	1
Genotype 41	Wild	A	S	K	A	F	R	T	N	M	Y	F	1
Genotype 42	Wild	A	S	K	A	F	R	T	N	M	Y	L	4
Genotype 43	Wild	A	S	K	A	F	S	T	N	M	Y	L	1
Genotype 44	Wild	A	S	K	A	F	S	T	S	M	Y	L	2
Genotype 45	Wild	A	S	K	A	F	S	T	T	M	Y	L	1
Genotype 46	Wild	A	S	K	A	I	R	M	T	M	Y	F	4
Genotype 47	Wild	A	S	K	A	I	R	M	T	M	Y	L	2
Genotype 48	Wild	A	S	K	A	L	R	M	T	M	Y	L	1
Genotype 49	Wild	A	S	K	A	L	R	T	S	M	Y	L	1
Genotype 50	Wild	A	S	K	A	L	S	T	S	M	Y	L	1
Genotype 51	Wild	G	A	K	A	I	R	M	T	M	Y	L	1
Genotype 52	Wild	G	A	K	G	F	R	T	N	M	F	L	3
Genotype 53	Wild	G	A	K	G	F	R	T	N	M	Y	F	1
Genotype 54	Wild	G	A	K	G	I	R	M	T	M	F	L	2
Genotype 55	Wild	G	A	K	G	I	R	M	T	M	Y	F	5
Genotype 56	Wild	G	A	K	G	L	R	T	N	M	Y	F	1
Genotype 57	Wild	G	A	M	G	F	R	T	N	M	Y	F	1
Genotype 58	Wild	G	A	M	G	I	R	M	T	M	F	L	2
Genotype 59	Wild	G	A	M	G	I	R	M	T	M	Y	F	3
Genotype 60	Wild	G	A	M	G	I	R	M	T	M	Y	I	1
Genotype 61	Wild	G	A	M	G	I	R	M	T	M	Y	L	1
Genotype 62	Wild	G	S	E	G	F	R	T	N	M	Y	F	1
Genotype 63	Wild	G	S	E	G	I	R	M	T	M	Y	F	1
Genotype 64	Wild	G	S	K	A	I	R	M	T	M	Y	F	1
Genotype 65	Wild	G	S	K	A	L	R	M	T	M	Y	L	2
Genotype 66	Wild	G	S	K	G	F	R	T	N	M	F	L	1
Genotype 67	Wild	G	S	K	G	F	R	T	N	M	Y	F	6
Genotype 68	Wild	G	S	K	G	F	R	T	N	M	Y	L	1
Genotype 69	Wild	G	S	K	G	F	R	T	S	M	Y	F	1
Genotype 70	Wild	G	S	K	G	F	S	T	S	M	Y	L	1
Genotype 71	Wild	G	S	K	G	I	R	M	T	M	F	L	2
Genotype 72	Wild	G	S	K	G	I	R	M	T	M	Y	F	5
Genotype 73	Wild	G	S	K	G	I	R	M	T	M	Y	L	4
Genotype 74	Wild	G	S	K	G	L	R	M	T	M	Y	F	1
Genotype 75	Wild	G	S	K	G	L	R	M	T	M	Y	L	1
Genotype 76	Wild	G	S	K	G	L	S	T	S	M	Y	L	1
Genotype 77	Wild	G	S	M	G	F	R	T	N	M	Y	F	1
Genotype 78	Wild	G	S	M	G	I	R	M	T	M	F	L	1
Genotype 79	Wild	G	S	M	G	I	R	M	T	M	Y	F	4
Genotype 80	Wild	G	S	M	G	I	R	M	T	M	Y	L	1
